# Supplementary material for: A Sentinel Serological Study in Selected Zoo Animals to Assess Early Detection of West Nile and Usutu Virus Circulation in Slovenia
Source: Viruses. 2021 Apr 6;13(4):626. doi: 10.3390/v13040626 (PMC8067518; doi:10.3390/v13040626)
Supplement: Supplementary file 1 [file viruses-13-00626-s001.zip]

Archive with 1 entries (1 files):
- viruses-1142936 - supplementary.xlsx
