# Supplementary material for: A Sentinel Serological Study in Selected Zoo Animals to Assess Early Detection of West Nile and Usutu Virus Circulation in Slovenia
Source: Viruses. 2021 Apr 6;13(4):626. doi: 10.3390/v13040626 (PMC8067518; doi:10.3390/v13040626)
Supplement: Supplementary file 1 [file viruses-13-00626-s001.zip › viruses-1142936 - supplementary.xlsx]

## Sheet: Conjugates
No. of species	Sampels per species	Species	Conjugate	No. of samples per conjugate	Notes
1	14	Rat / Rattus norvegicus	anti Rat IgG	14
2	13	Mouse / Mus musculus	anti Mouse IgG	34
3	10	Mice / Apodemus sylvaticus
4	1	European water vole / Arvicola amphibius
5	1	Yellow-necked mouse / Apodemus flavicollis
6	9	Dormouse / Glis glis
7	3	Guinea pig / Cavia porcellus	anti Guinea pig IgG	32
8	17	Patagonian mara / Dolichotis patagonum
9	10	American beaver / Castor canadensis
10	2	Capybara / Hydrochoerus hydrochaeris
11	2	Wild rabbit / Oryctolagus cuniculus	anti Rabbit IgG	5
12	3	Domestic rabbit / Oryctolagus cuniculus domesticus
13	7	Meerkat / Suricata suricatta	anti Cat IgG	9
14	2	Red panda / Ailurus fulgens
15	2	Grey wolf / Canis lupus	anti Dog IgG	9
16	2	Northwestern wolf / Canis lupus occidentalis
17	2	Brown bear / Ursus arctos
18	1	Eurasian badger / Meles meles
19	2	Red fox / Vulpes vulpes
20	1	Domestic goat / Capra aegagrus hircus	anti Goat IgG	1
21	1	European mouflon / Ovis aries musimon	anti Sheep IgG	8
22	7	Domestic sheep / Ovis aries
23	3	Wild boar / Sus scrofa	anti Pig IgG	3
24	6	Bactrian camel / Camelus bactrianus	anti Bovine IgG	9
25	1	Cattle / Bos taurus
26	1	Alpaca / Vicugna pacos
27	1	Reticulated giraffe / Giraffa camelopardalis reticulata
28	1	Domestic horse / Equus caballus caballus	anti Horse IgG	8
29	3	Chapman's zebra / Equus quagga chapmani
30	1	Donkey / Equus asinus
31	1	Guanaco / Lama guanicoe
32	2	Red-necked wallaby / Macropus rufogriseus
33	7	Red deer / Cervus elaphus	anti Deer IgG	50
21	6	European mouflon / Ovis aries musimon
34	3	Kafue lechwe / Kobus leche kafuensis
35	13	Fallow deer / Dama dama
36	1	Reindeer / Rangifer tarandus
37	19	Alpine ibex / Capra ibex
38	1	Chamois / Rupicapra rupicapra
39	7	Chimpanzee / Pan troglodytes	anti Monkey IgG	26
40	5	Black-and-white ruffed lemur / Varecia variegata
41	7	Yellow-cheeked gibbon / Nomascus gabriellae
42	6	Squirrel monkey / Saimiri boliviensis
43	1	Black-tufted marmoset / Callithrix penicillata
44	24	Helmeted guineafowl / Numida meleagris	anti Chicken IgG	44
45	20	Chicken / Gallus gallus domesticus
44	18	Helmeted guineafowl / Numida meleagris	anti Bird IgG	249
46	2	Alexandrine parakeet / Psittacula eupatria
47	10	Barn owl / Tyto alba
48	8	Black stork / Ciconia nigra
49	36	Black-crowned night heron / Nycticorax nycticorax
50	2	Blue-and-yellow macaw / Ara ararauna
51	1	Blue-crowned parakeet / Aratinga acuticaudata
52	26	Cockatiel / Nymphicus hollandicus
53	6	Common ostrich / Struthio camelus
54	20	Domestic goose / Anser anser domestic
55	12	Eurasian eagle-owl / Bubo bubo
56	4	Goffin's cockatoo / Cacatua goffiniana
57	21	Great white pelican / Pelecanus onocrotalus
58	3	Grey parrot / Psittacus erithacus
59	6	Griffon vulture / Gyps fulvus
60	7	Indian peafowl / Pavo cristatus
61	4	Mute swan / Cygnus olor
62	1	Nanday parakeet / Aratinga nenday
63	1	Orange-winged amazon / Amazona amazonica
64	6	Red-and-green macaw / Ara chloropterus
65	9	Rose-ringed parakeet / Psittacula krameri
66	2	Salmon-crested cockatoo / Cacatua moluccensis
67	8	Snowy owl / Bubo scandiacus
68	3	Sulphur-crested cockatoo / Cacatua galerita
69	2	Ural owl / Strix uralensis
70	1	White cockatoo / Cacatua alba
71	3	Crow / Corvus cornix
72	3	Grey heron / Ardea cinerea
73	7	Emu / Dromaius novaehollandiae
74	1	Common Buzzard / Buteo buteo
75	1	White stork / Ciconia ciconia
76	2	Black swan / Cygnus atratus
77	2	Great gray owl / Strix nebulosa
78	1	Eurasian jay / Garrulus glandarius
79	1	Turquoise-fronted amazon / Amazona aestiva
80	1	Panther chameleon / Furcifer pardalis
81	1	Black-throated monitor / Varanus albigularis ionidesi
82	2	Indian python / Python molurus
83	2	Green iguana / Iguana iguana
84	3	African spurred tortoise / Centrochelys sulcata
Total	501

## Sheet: Samples
No. of species	Sampels per species	Species	Biological class	Number per class	Biological order	Number per order	Notes
1	14	Rat / Rattus norvegicus	MAMMALS	208	RODENTS	80
2	13	Mouse / Mus musculus
3	10	Mice/Apodemus sylvaticus
4	1	European water vole / Arvicola amphibius
5	1	Yellow-necked mouse / Apodemus flavicollis
6	9	Dormouse/Glis glis
7	3	Guinea pig/ Cavia porcellus
8	17	Patagonian mara/Dolichotis patagonum
9	10	American beaver/Castor canadensis
10	2	Capybara / Hydrochoerus hydrochaeris
11	2	Wild rabbit / Oryctolagus cuniculus			LAGOMORPHA	5
12	3	Domestic rabbit /Oryctolagus cuniculus domesticus
13	7	Meerkat / Suricata suricatta			CARNIVORES	18
14	2	Red panda / Ailurus fulgens
15	2	Grey wolf / Canis lupus
16	2	Northwestern wolf / Canis lupus occidentalis
17	2	Brown bear / Ursus arctos
18	1	Eurasian badger/Meles meles
19	2	Red fox/Vulpes vulpes
20	1	Domestic goat / Capra aegagrus hircus			UNGULATES	72
21	7	Domestic sheep/Ovis aries
22	3	Wild boar/ Sus scrofa
23	6	Bactrian camel/Camelus bactrianus
24	1	Cattle/Bos taurus
25	1	Alpaca / Vicugna pacos
26	1	Reticulated giraffe / Giraffa camelopardalis reticulata
27	7	Red deer/Cervus elaphus
28	7	European mouflon/Ovis aries musimon
29	3	Kafue lechwe/Kobus leche kafuensis
30	13	Fallow deer/Dama dama
31	1	Reindeer/ Rangifer tarandus
32	19	Alpine ibex/Capra ibex
33	1	Chamois/ Rupicapra rupicapra
34	1	Guanaco/Lama guanicoe
35	3	Domestic horse / Equus caballus caballus			EQUIDS	5
36	1	Chapman's zebra/ Equus quagga chapmani
37	1	Donkey / Equus asinus
38	7	Chimpanzee / Pan troglodytes			PRIMATES	26
39	5	Black-and-white ruffed lemur/ Varecia variegata
40	7	Yellow-cheeked gibbon/Nomascus gabriellae
41	6	Squirrel monkey / Saimiri boliviensis
42	1	Black-tufted marmoset / Callithrix penicillata
43	2	Red-necked wallaby / Macropus rufogriseus			MARSUPIALS	2	Marsupials are not mentioned/listed/highlighted in the article
44	42	Helmeted guineafowl /Numida meleagris	BIRDS	284
45	20	Chicken/Gallus gallus domesticus
46	2	Alexandrine parakeet/Psittacula eupatria
47	10	Barn owl/Tyto alba
48	8	Black stork/Ciconia nigra
49	36	Black-crowned night heron/Nycticorax nycticorax
50	2	Blue-and-yellow macaw/Ara ararauna
51	1	Blue-crowned parakeet/Aratinga acuticaudata
52	26	Cockatiel/Nymphicus hollandicus
53	6	Common ostrich/Struthio camelus
54	20	Domestic goose/Anser anser domestic
55	12	Eurasian eagle-owl/Bubo bubo
56	4	Goffin's cockatoo/Cacatua goffiniana
57	21	Great white pelican/Pelecanus onocrotalus
58	3	Grey parrot/Psittacus erithacus
59	6	Griffon vulture/Gyps fulvus
60	7	Indian peafowl/Pavo cristatus
61	4	Mute swan/Cygnus olor
62	1	Nanday parakeet/Aratinga nenday
63	1	Orange-winged amazon/Amazona amazonica
64	6	Red-and-green macaw/Ara chloropterus
65	9	Rose-ringed parakeet/Psittacula krameri
66	2	Salmon-crested cockatoo/Cacatua moluccensis
67	8	Snowy owl/Bubo scandiacus
68	3	Sulphur-crested cockatoo/Cacatua galerita
69	2	Ural owl/Strix uralensis
70	1	White cockatoo/Cacatua alba
71	3	Crow / Corvus cornix
72	3	Grey heron / Ardea cinerea
73	7	Emu/Dromaius novaehollandiae
74	1	Common Buzzard /Buteo buteo
75	1	White stork / Ciconia ciconia
76	2	Black swan/ Cygnus atratus
77	2	Great gray owl/Strix nebulosa
78	1	Eurasian jay/Garrulus glandarius
79	1	Turquoise-fronted amazon/Amazona aestiva
80	1	Panther chameleon/Furcifer pardalis	REPTILES	9
81	1	Black-throated monitor/ Varanus albigularis ionidesi
82	2	Indian python/Python molurus
83	2	Green iguana/Iguana iguana
84	3	African spurred tortoise/Centrochelys sulcata
Total	501

## Sheet: Years
	Year of testing
	2002 -2015	2016-2017	2018	2019	Positive(WNV, USUV) /tested
Barn owl/Tyto alba	4x	1x	5x(2xpos.WNV 2xpos.USUV)		2021-10-01
Black stork/Ciconia nigra	5x		3x
Black-crowned night heron/Nycticorax nycticorax	15x	1x
Common ostrich/Struthio camelus	1x	1x	1x
Domestic goose/Anser anser domestic	1x	9x	5x	5x
Eurasian eagle-owl/Bubo bubo	3x	3x(1xpos. USUV)	3x (1xpos.WNV,1xpos.USUV)	3x	2021-12-02
Goffin's cockatoo/Cacatua goffiniana	2x		2x
Great white pelican/Pelecanus onocrotalus*	6x	6x (1xpos.WNV,1xpos.USUV)	4x	5x (1xpos.WNV,1xpos. USUV)	2021-02-01
Guineafowl /Numida meleagris	20x	4x (1xpos.WNV)	9x	9x	1942-01-01
American beaver/Castor canadensis		6x	4x
Chapman's zebra/ Equus quagga chapmani		1x	1x	1x
Rat / Rattus norvegicus		8x	6x
Domestic sheep/Ovis aries			6x	1x
Bactrian camel/Camelus bactrianus		1x	1x
Kafue lechwe/Kobus leche kafuensis			2x	1x
Yellow-cheeked gibbon/Nomascus gabriellae		1x	1x
Alexandrine parakeet/Psittacula eupatria		1x	1x
Cockatiel/Nymphicus hollandicus	27x		1x
Common ostrich/Struthio camelus	1x	1x	4x
Grey parrot/Psittacus erithacus		2x	1x
Griffon vulture/Gyps fulvus	2x	2x	2x
Indian peafowl/Pavo cristatus	1x		6x
Mute swan/Cygnus olor	2x	2x
Red-and-green macaw/Ara chloropterus	2x			4x
Rose-ringed parakeet/Psittacula krameri	1x		5x	3x
Salmon-crested cockatoo/Cacatua moluccensis	1x		1x
Snowy owl/Bubo scandiacus*	1x	3x	3x(2xpos.WNV,	2x	2021-08-01
			1xpos.USUV)
Sulphur-crested cockatoo/Cacatua galerita	1x	1x	1x
Ural owl/Strix uralensis	1x		1x
Crow / Corvus cornix		1x	2x
Emu/Dromaius novaehollandiae		3x	2x	2x
Great gray owl/Strix nebulosa			1x	1x
Indian python/Python molurus		1x	1x
Green iguana/Iguana iguana		1x	1x
African spurred tortoise/Centrochelys sulcata		1x	1x
Guinea pig/ Cavia porcellus*			3x (pos.WNV,2xpos.USUV)		2021-03-02
Wild rabbit / Oryctolagus cuniculus*		2x (1xpos.WNV 1xpos.USUV)			2021-02-01
Grey wolf / Canis lupus*		2x (2xpos.WNV 2xpos.USUV)			2021-02-01
Northwestern wolf / Canis lupus occidentalis*		2x (2xpos.WNV 1xpos.USUV)			2021-02-01
Patagonian mara/Dolichotis patagonum			17x (1xpoz.USUV)		2017-01-01
Wild boar/ Sus scrofa		3x (1xpos.WNV)			2021-03-01
Red fox/Vulpes vulpes*			2x (2xpos.WNV,1xpos.USUV)		2021-02-02
*same animal was tested multipletimes and in some cases the animal was also positive in every year that it was tested

## Sheet: Groups
Groups of animals - listed in the article
birds	284
rodents	80
lagomorpha	5
carnivores	18
ungulates	72
reptiles	9
equids	5
primates	26
marsupials	2		NOTE: they are not mentioned in the article
Total	501

## Sheet: Positive
POSITIVE SPECIES
Overall	84
Positive	12
POSITIVE SPECIMENS
Overall	501
Positive	16
POSITIVE BIRDS -specimens
Overall	284
Positive	6
POSITIVE MAMMALS - specimens
Overall	208
Positive	10
